# Supplementary material for: Herpes simplex virus 1 inhibits phosphorylation of RNA polymerase II CTD serine-7
Source: J Virol. 2024 Sep 24;98(10):e01178-24. doi: 10.1128/jvi.01178-24 (PMC11494995; doi:10.1128/jvi.01178-24)
Supplement: Table S1 — Antibodies used in this study. [file jvi.01178-24-s0002.xlsx]

## Sheet: Table S1- Antibodies used
Table S1. Antibodies used in this study.
				Concentration		Total RPB1 Antibody Used in Combination
Target	Antibody Description	Clone	Source	Western Blot	Immunofluorescence	Western Blot	Immunofluorescence
Vinculin	anti-Vinculin, Internal	polyclonal, lot #40037	GeneTex (#GTX109749)	0.73 μg/mL	-	-	-
RPB1	anti-RNA Polymerase II CTD	CMA601	MBL (#MABI0601)	1 μg/mL	-	-	-
RPB1	anti-RNA Pol II	1F4B6	Active Motif (#61667)	1 μg/mL	1 μg/mL	-	-
RPB1	anti-RPB1 NTD	D8L4Y	Cell Signaling Technologies (#14958S)	1:1000 dilution	1:1000 dilution	-	-
RPB1	anti-POLR2A	polyclonal, lot #210082	Abnova (#PAB18131)	2 μg/mL	-	-	-
RPB1	anti-RNA polymerase II CTD repeat YSPTSPS	8WG16	Abcam (#ab817)	1 μg/mL	-	-	-
phospho-CTD Y1	anti-RNA Pol II CTD phospho Tyr1	3D12	Active Motif (#61383)	1 μg/mL	1 μg/mL	CMA601, MBL (#MABI0601)	D8L4Y, Cell Signaling Technologies (#14958S)
phospho-CTD S2	anti-Phospho RNA Pol II CTD (Ser2)	CMA602	MBL (#MABI0602)	1 μg/mL	-	1F4B6, Active Motif (#61667)	-
phospho-CTD S2	anti-RNA Polymerase II RPB1	H5	BioLegend (#920203)	0.5 μg/mL	-	D8L4Y, Cell Signaling Technologies (#14958S)	-
phospho-CTD S2	anti-RNA Pol II CTD phospho Ser2	3E10	Active Motif (#61083)	1 μg/mL	-	D8L4Y, Cell Signaling Technologies (#14958S)	-
phospho-CTD S2	anti-Phospho-RPB1 CTD (Ser2)	E1Z3G	Cell Signaling Technologies (#13499T)	1:1000 dilution	-	CMA601, MBL (#MABI0601)	-
phospho-CTD S2	anti-RNA Polymerase II CTD repeat YSPTSPS (phospho S2)	polyclonal, lot #GR3231908-7	Abcam (#ab5095)	1 μg/mL	1 μg/mL	1F4B6, Active Motif (#61667)	1F4B6, Active Motif (#61667)
phospho-CTD T4	anti-RNA Pol II CTD phospho Thr4	6D7	Active Motif (#61361)	1 μg/mL	1 μg/mL	CMA601, MBL (#MABI0601)	D8L4Y, Cell Signaling Technologies (#14958S)
phospho-CTD S5	anti-Phospho RNA Pol II CTD (Ser5)	CMA603	MBL (#MABI0603)	1 μg/mL	-	1F4B6, Active Motif (#61667)	-
phospho-CTD S5	anti-Phospho-RPB1 CTD (Ser5)	D9N5I	Cell Signaling Technologies (#13523T)	1:1000 dilution	1:1000 dilution	1F4B6, Active Motif (#61667)	1F4B6, Active Motif (#61667)
phospho-CTD S5	anti-RNA Pol II CTD phospho Ser5	3E8	Active Motif (#61085)	1 μg/mL	-	D8L4Y, Cell Signaling Technologies (#14958S)	-
phospho-CTD S7	anti-RNA Pol II CTD phospho Ser7	4E12	Active Motif (#61087)	1 μg/mL	1 μg/mL	CMA601, MBL (#MABI0601)	D8L4Y, Cell Signaling Technologies (#14958S)
phospho-CTD S7	anti-Phospho-RPB1 CTD (Ser7)	E2B6W	Cell Signaling Technologies (#13780T)	1:1000 dilution	-	CMA601, MBL (#MABI0601)	-
methyl-CTD K7	anti-K7me1/2	1F5	Dirk Eick (Helmholz Center Munich)	Hybridoma supernatant diluted 1:10	Hybridoma supernatant diluted 1:10	CMA601, MBL (#MABI0601)	D8L4Y, Cell Signaling Technologies (#14958S)
ICP4	anti-HSV-1 ICP4 Immediate Early Protein	10F1	Santa Cruz (#sc-56986)	0.1 μg/mL	0.1 μg/mL	-	-
ICP0	anti-HSV-1 ICP0	5H7	Santa Cruz (#sc-56985)	0.1 μg/mL	-	-	-
p53	anti-p53	DO-1	Santa Cruz (#sc-126)	0.2 μg/mL	-	-	-
HA Epitope Tag	anti-HA.11	16B12	BioLegend (#901501)	1 μg/mL	-	-	-
Mouse IgG	Anti-Mouse IgG (whole molecule)–Peroxidase	-	Sigma-Aldrich (#A9044)	1:10,000 dilution	-	-	-
Mouse IgG	IRDye 680RD Goat anti-Mouse IgG Secondary Antibody	-	LI-COR (#926-68070)	0.15 μg/mL	-	-	-
Mouse IgG	IRDye 800CW Goat anti-Mouse IgG Secondary Antibody	-	LI-COR (#926-32210)	0.15 μg/mL	-	-	-
Mouse IgG	F(ab')2-Goat anti-Mouse IgG (H+L) Cross-Adsorbed Secondary Antibody, Alexa Fluor 555	-	ThermoFisher (#A-21425)	-	2 μg/mL	-	-
Rat IgG	Anti-Rat IgG (whole molecule)−Peroxidase	-	Sigma-Aldrich (#A9037)	1:10,000 dilution	-	-	-
Rat IgG	IRDye 800CW Goat anti-Rat IgG Secondary Antibody	-	LI-COR (#926-32219)	0.15 μg/mL	-	-	-
Rat IgG	Goat anti-Rat IgG (H+L) Cross-Adsorbed Secondary Antibody, Alexa Fluor 488	-	ThermoFisher (#A-11006)	-	2 μg/mL	-	-
Rat IgG	Goat anti-Rat IgG (H+L) Cross-Adsorbed Secondary Antibody, Alexa Fluor 647		ThermoFisher (#A-21247)	-	2 μg/mL	-	-
Rabbit IgG	Anti-Rabbit IgG (whole molecule)-Peroxidase	-	Sigma-Aldrich (#A0545)	1:10,000 dilution	-	-	-
Rabbit IgG	IRDye 680RD Goat anti-Rabbit IgG Secondary Antibody	-	LI-COR (#926-68071)	0.15 μg/mL	-	-	-
Rabbit IgG	F(ab')2-Goat anti-Rabbit IgG (H+L) Cross-Adsorbed Secondary Antibody, Alexa Fluor 488	-	ThermoFisher (#A-11070)	-	2 μg/mL	-	-
Rabbit IgG	F(ab')2-Goat anti-Rabbit IgG (H+L) Cross-Adsorbed Secondary Antibody, Alexa Fluor 647	-	ThermoFisher (#A-21246)	-	4 μg/mL	-	-
