# Supplementary material for: Herpes simplex virus 1 inhibits phosphorylation of RNA polymerase II CTD serine-7
Source: J Virol. 2024 Sep 24;98(10):e01178-24. doi: 10.1128/jvi.01178-24 (PMC11494995; doi:10.1128/jvi.01178-24)
Supplement: Table S2 — Primers used in this study. [file jvi.01178-24-s0003.xlsx]

## Sheet: Blatt1
Table S2. Primers and oligomers used in this study.
Primer Name	Purpose	Sequence (5'-3')
pQE-30 XhoI U6F	U6 promoter PCR from pLKO.1	TCGTCTTCACCTCGAGGAGGGCCTATTTCCCATGATT
pQE-30 NdeI U6R	U6 promoter PCR from pLKO.1	ATTTCACACCGCATAGAATTCACGCGTGCATACCT
scr_sgRNA F AgeI	scr_sgRNA cloning in pU6	AGGACGAAACACCGGAACCCCTGATTGTATCCGCAGTTTTAGAGCTAGAAATAGCAAGTTAAAATAAGGCTAGTCCGTTA
scr_sgRNA R EcoRI	scr_sgRNA cloning in pU6	ACACCGCATAGAATTCAAAAAAAGCACCGACTCGGTGCCACTTTTTCAAGTTGATAACGGACTAGCCTTATTTT
scr_sgRNA qPCR_F	Forward qPCR primer against scr_sgRNA	CCTGATTGTATCCGCAGTTT
scr_sgRNA qPCR_R	Reverse qPCR primer against scr_sgRNA	GTTGATAACGGACTAGCCTT
ICP0 qPCR_F	Forward qPCR primer against ICP0	ATGAAAACCTGGATGCAATT
ICP0 qPCR_R	Reverse qPCR primer against ICP0	ATTGCCCGTCCAGATAAAG
ICP27 qPCR_F	Forward qPCR primer against ICP27	ACATTGCATCCTTCGTGTTT
ICP27 qPCR_R	Reverse qPCR primer against ICP27	GACACGACTCGAACACTCCT
UL39 qPCR_F	Forward qPCR primer against UL39	GCTCCTGCTAAAGGAACTGG
UL39 qPCR_R	Reverse qPCR primer against UL39	TTCTGGTCGTAGTCAAACGC
UL40 qPCR_F	Forward qPCR primer against UL40	CGGCCTCGTGTTACATCTAC
UL40 qPCR_R	Reverse qPCR primer against UL40	TCAGGATATGGCTGTCCGT
ICP5 qPCR_F	Forward qPCR primer against ICP5	GTTCGACGACCGCAACTAC
ICP5 qPCR_R	Reverse qPCR primer against ICP5	GACCAGCGAGTAGTCGTTCA
US10 qPCR_F	Forward qPCR primer against US10	TATAGCCCGGGCAAGTATG
US10 qPCR_R	Reverse qPCR primer against US10	GGGTAGAGCCCTGAGTCATC
UL55 qPCR_F	Forward qPCR primer against UL55	CTACGCGAACTGGAGGATAAG
UL55 qPCR_R	Reverse qPCR primer against UL55	TTTGAGAACGGATACCGACA
prW1473	pEP-Kan-S insertion	TTGGTCTTTTATTTTGGGGACATACAAGGGGGTCGGGGCGACCGGACTCACATCCAGAAAACGTCCCGGAGGACCTAGGGATAACAGGGTAATCGATTT
prW1474	pEP-Kan-S insertion	GTCGGGCGGGGGGAAGCCACTGTGGTCCTCCGGGACGTTTTCTGGATGTGAGTCCGGTCGCCCCGACCCCCTTGTATATCTGGCCCGTACATCGATCT
prW1250	Amplification of US1 mutant from plasmid to BAC	TTGGTCTTTTATTTTGGGGAC
prW2036	Amplification of US1 mutant from plasmid to BAC	TGCTCGTCGGGCGGGGGGAAGCCACTGTGGTCCTCCGGGACGTTTTCTGGATGGGCAAGCCCATCCCCAACCCCCTGCTGGGCCTGGACAGTATATCTGGCCCGTACATCGATCT
prW1655	Cloning V5-tagged US1 into pTH3	TCGCCTGGAGAATTGGCTAGCGCCACCATGGGCAAGCCCATCCCCAACCCCCTGCTGGGCCTGGACAGCACCGGTGGAGCCGACATTTCCCCAGGC
prW1657	Cloning V5-tagged US1 into pTH3	GGTTACGTAGTCGACACGCGTTCACGGCCGGAGAAACGTGTC
prW2030	Transfering US1 into pEP-Kan-based vectors	AGTGCCACCTGACGTCGACGTTGGTCTTTTATTTTGGGGACATACAAGGGGGTCGGGGCGACCGGACTCACGGCCGGAGAAACGTGTC
prW2034	Transfering US1 into pEP-Kan-based vectors	CGTGGAGCCACTCGTCGACGATGGGCAAGCCCATCCCCAA
prW1752	US1.3 helix del rev	GGTCCCGGTCGGGGGTCCATCGT
prW1753	US1.3 helix del fw2	CCCCCGACCGGGACCCCCACGGCAG
prW1754	US1.4 helix del rev	GCTCGGCAGCCGTGGGGGTCCCGG
prW1755	US1.4 helix del fw2	CCACGGCTGCCGAGCCCGTCTGG
prW1756	US1.5 helix del rev	GTTCCGCCGGCCAGACGGGCTCG
prW1757	US1.5 helix del fw2	TCTGGCCGGCGGAACCTGGGGC
prW1758	US1.acid patch del rev	GGTTCTGGAAGATCACACTCCGGG
prW1759	US1.acid patch del fw2	GTGATCTTCCAGAACCCCGCGGGT
prW1760	US1.alphacons2 del rev	GCCCCATTGGGGGAATGTCGTCA
prW1761	US1.alphacons2 del fw2	TTCCCCCAATGGGGCGGGTCCGGT
prW1762	US1.6+7 helix del rev	GGGCCCGGGCGGGGTTCTGGGGTTTC
prW1763	US1.6+7 helix del fw2	ACCCCGCCCGGGCCCATCCGATTC
prW1764	US1.8 helix-zinc finger del rev	CGCGTTCATGCGGCGCGACCCGCC
prW1765	US1.8 helix-zinc finger del fw2	CGCCGCATGAACGCGTGTCGAC
prW1766	CeHV-1 V5-US1 fw	TCGCCTGGAGAATTGGCTAGCGCCACCATGGGCAAGCCCATCCCCAACCCCCTGCTGGGCCTGGACAGCACCGGTGGACCCGCCAACCTCAGCAAAA
prW1767	CeHV-1 US1 rv	GGTTACGTAGTCGACACGCGTTTTATTGATTACAGCAGGCCCG
prW1768	ChimpHV V5-US1 fw	TCGCCTGGAGAATTGGCTAGCGCCACCATGGGCAAGCCCATCCCCAACCCCCTGCTGGGCCTGGACAGCACCGGTGGAGCAGACATCCCCTCGGACC
prW1769	ChimpHV V5-US1 rv	GGTTACGTAGTCGACACGCGTTCATGGCCGGAGAAATGTG
prW1770	HSV2 V5-US1 fw	TCGCCTGGAGAATTGGCTAGCGCCACCATGGGCAAGCCCATCCCCAACCCCCTGCTGGGCCTGGACAGCACCGGTGGAGCAGACATCCCCCCGGACC
prW1771	HSV2 V5-US1 rv	GGTTACGTAGTCGACACGCGTTCATGGCCGGAGAAATGTG
prW1772	VZV V5-ORF63 fw	TCGCCTGGAGAATTGGCTAGCGCCACCATGGGCAAGCCCATCCCCAACCCCCTGCTGGGCCTGGACAGCACCGGTGGATTTTGCACCTCACCGGCTA
prW1773	VZV V5-ORF63 rv	GGTTACGTAGTCGACACGCGTTTTATTTATAAAGACTACA
prW1774	US1 C-terminus fw	GGAAAATGCGCTTCTCCA
prW1775	US1 barcode Hbb rev	AATCACGATCATATTGCCCA
prW1776	US1 3UTR rev	TATCCGGTTACCACCCTTTA
